# Supplementary material for: Gut microbiota of the young ameliorates physical fitness of the aged in mice
Source: Microbiome. 2022 Dec 26;10:238. doi: 10.1186/s40168-022-01386-w (PMC9791737; doi:10.1186/s40168-022-01386-w)
Supplement: Supplementary file 3 — Additional file 2: Table S1. List of genes corresponding to Fig. 3B. Table S2. List of genes corresponding to Fig. 3E. Table S3. List of genes corresponding to Fig. 3H. [file 40168_2022_1386_MOESM2_ESM.xlsx]

## Sheet: Table S1
Table S1. List of genes corresponding to Fig. 3B.
Death				Proliferation				Differentiation				K+ transport
	Fold change	P-value			Fold change	P-value			Fold change	P-value			Fold change	P-value
Gene symbol	Test/Control	Test/Control		Gene symbol	Test/Control	Test/Control		Gene symbol	Test/Control	Test/Control		Gene symbol	Test/Control	Test/Control
Casp8	0.684251	0.00375051		Igfbp3	1.58429	0.0180999		Sox17	3.79311	0.00970637		Sumo1	0.706236	0.0278436
Sirt1	1.37387	0.0136952		Numb	0.693449	0.03156		Casp8	0.684251	0.00375051		Kcne4	1.61243	0.00236571
Phlda1	0.568111	0.0314794		Itga2	1.1117	0.0477383		Serpine2	1.61586	0.0313392		Adora1	1.92281	0.00758723
Bfar	1.29954	0.0495618		Rpgrip1	1.44595	0.034799		Cntn2	1.63281	0.0442045		Wnk2	1.5279	0.0224187
Robo2	1.83596	0.0349008		Ift88	1.2739	0.0465948		Usp21	0.719618	0.00462715		Kcns2	2.50554	0.0213402
Tiam1	1.52269	0.042801		Dct	0.626549	0.0353818		Ly9	0.473389	0.0100288		Slc9a8	1.42701	0.0138163
Bnip1	0.586624	0.00361984		Osr2	1.17616	0.0389099		Ostm1	0.803757	0.0273219		Kcnab1	2.04674	0.0266812
Bag6	1.19032	0.0312789		Bop1	0.753893	0.0031874		Rtn4ip1	0.710985	0.0309517		Oxsr1	1.57613	0.0107054
Birc6	1.27068	0.0223589		Nde1	1.41689	0.0254938		Tet1	3.41415	0.0304174		Wnk3	0.246954	0.0245076
Msh2	0.824392	0.0120086		Psmg1	0.801452	0.0126336		Sirt1	1.37387	0.0136952
Rtn3	0.93101	0.0157622		Plcl2	1.11951	0.0246434		S100b	1.72166	0.0454799
Tctn3	1.9011	0.0245298		Fkbp1a	0.891318	0.00516553		Dusp6	0.790011	0.0273936
Csrnp3	2.50571	0.0296722		Fat4	2.09609	0.000704769		Itga7	0.806563	0.0327196
Chac1	0.39889	0.033384		Sfrp2	0.527674	0.00980125		Thoc5	0.864579	0.0465978
Itch	1.31085	0.0252854		Orc3	1.10087	0.0384496		Igfbp3	1.58429	0.0180999
Pigt	0.687055	0.0486919		Epha2	0.507633	0.00735344		Bcl11a	1.4171	0.0438731
Eya2	0.607895	0.0251511		Spink2	0.403652	0.0247004		Zfp39	1.91448	0.017175
Sfrp2	0.527674	0.00980125		Areg	0.315127	0.0174393		Mapk7	1.59994	0.0231121
Them4	0.725445	0.0114107		Nanog	0.511665	0.00612278		Acadvl	0.92193	0.0101374
Nfkb1	1.49731	0.0356583		Sox5	0.577015	0.00751447		Rap1gap2	1.46248	0.0178056
Trp53inp1	1.32348	0.0390213		Atf5	0.774014	0.0315979		Ccl12	1.60655	0.0332475
Sfn	0.511659	0.0093749		Bax	0.463368	0.0173265		Mycbpap	0.633666	0.0454206
Epha2	0.507633	0.00735344		Irf2	1.191	0.0060418		Hoxb3	1.67927	0.00441399
Mfn2	1.22432	0.0370964		Scrg1	2.9222	0.030804		Ccdc47	1.15048	0.00383609
Sema3a	1.60503	0.046181		Il15	1.30562	0.00556305		Pecam1	1.44959	0.0361531
Cdk5	0.802236	0.00138641		Pik3cb	1.57957	0.0069001		Ldah	0.829026	0.0304417
Fastk	0.784674	0.0368564						Kidins220	1.39703	0.0307997
Casp2	1.18575	0.0358697						Arl4a	0.7634	0.0270775
Arl6ip5	0.750511	0.0032013						Dact1	1.51555	0.0358552
Irf3	0.733308	0.000653549						Numb	0.693449	0.03156
Bax	0.463368	0.0173265						Fos	0.407072	0.00349955
Zfand6	0.868456	0.0281724						Evl	1.15372	0.0172858
Mapk3	0.833443	0.0328108						Nkapl	1.93959	0.0381024
Muc2	1.33355	0.0425591						Itga2	1.1117	0.0477383
Casp12	1.30227	0.00545285						Top2b	1.33904	0.0417922
Uaca	1.40305	0.0152759						Rpgrip1	1.44595	0.034799
Nradd	1.39606	0.0379492						Prmt5	0.796864	0.0171021
Topaz1	0.494088	0.0475881						Ift88	1.2739	0.0465948
Siah1b	0.716904	0.0240637						Spry2	0.874082	0.0283402
								Dct	0.626549	0.0353818
								Matn2	1.30858	0.0268426
								Osr2	1.17616	0.0389099
								Scrib	1.25446	0.0447766
								Celsr1	1.34903	0.0192818
								Adcy6	1.56119	0.0255212
								Nde1	1.41689	0.0254938
								Il1rap	1.75296	0.0417609
								Boc	1.37142	0.00124023
								Robo2	1.83596	0.0349008
								Tiam1	1.52269	0.042801
								Arid1b	1.3532	0.0286588
								Dll1	0.325779	0.032605
								Tbc1d24	1.36151	0.0304263
								Bag6	1.19032	0.0312789
								Runx2	0.45987	0.0216469
								Plcl2	1.11951	0.0246434
								Safb2	1.2536	0.0315773
								Myom1	1.265	0.0335854
								Msh2	0.824392	0.0120086
								Foxn2	1.42126	0.0403043
								Nme5	2.02575	0.0103839
								Cfl1	0.716003	0.034328
								Cyp2c66	0.55244	0.0424025
								Gata3	0.474298	0.0301926
								Anapc2	0.793258	0.047322
								Egfl7	0.789663	0.0427764
								Stxbp1	1.36458	0.0217416
								Phf19	1.51867	0.0058039
								Ptgs1	1.40323	0.00828314
								Nr4a2	0.808154	0.0264108
								Chac1	0.39889	0.033384
								Id1	0.614185	0.0301292
								Mmp24	0.688345	0.0463526
								Cpne1	1.77372	0.00439835
								Pigt	0.687055	0.0486919
								Eya2	0.607895	0.0251511
								Adrm1	0.795312	0.0369532
								Ect2	1.59208	0.0321273
								Fat4	2.09609	0.000704769
								Ift80	1.80066	0.0321173
								Slitrk3	0.321774	0.0343507
								Sfrp2	0.527674	0.00980125
								Lingo4	3.50512	0.00750228
								Tdrkh	3.21424	0.0399112
								Ntng1	0.644617	0.00699337
								Sec24b	1.53808	0.0176467
								Ssbp3	1.18552	0.0490359
								Foxd2	1.08663	0.0203735
								Tal1	2.89098	0.0129431
								Phactr4	1.32958	0.0498143
								Sfn	0.511659	0.0093749
								Arid1a	1.5326	0.0404863
								Pla2g2d	1.43434	0.00848638
								Epha2	0.507633	0.00735344
								Prkcz	1.20004	0.00772183
								Sema3a	1.60503	0.046181
								Cdk5	0.802236	0.00138641
								Rhoh	2.1316	0.0219967
								Spink2	0.403652	0.0247004
								Sdk1	2.70038	0.0255694
								C1galt1	1.119	0.0472975
								Casp2	1.18575	0.0358697
								Tmem176b	1.12354	0.030042
								Hoxa2	2.04549	0.00750103
								Smyd1	0.216755	0.0044247
								Klf15	1.94193	0.0448254
								Nanog	0.511665	0.00612278
								Sox5	0.577015	0.00751447
								Clptm1	0.840277	0.0208107
								Erf	0.798071	0.0229247
								Paf1	1.19324	0.0153406
								Tshz3	1.62931	0.0400417
								Syt3	1.25702	0.0444678
								Atf5	0.774014	0.0315979
								Bax	0.463368	0.0173265
								Tsg101	0.870534	0.0468215
								Chsy1	1.46807	0.0148673
								Rgma	1.40725	0.0445287
								Ngrn	0.869051	0.0493255
								Gab2	1.30123	0.045556
								Rras2	0.836832	0.0430003
								Mapk3	0.833443	0.0328108
								Muc2	1.33355	0.0425591
								Sfrp1	1.48839	0.0394078
								Tssk6	0.359276	0.0119199
								Il15	1.30562	0.00556305
								Mylk3	3.24247	0.0332873
								Plcg2	1.5508	0.0248363
								Fli1	1.45972	0.0104184
								Cd3d	1.59908	0.0105408
								Sin3a	1.31744	0.0464738
								Tusc2	0.769514	0.00138873
								Hyal2	0.668569	0.0489428
								Rhoa	0.930155	0.0212737
								Myd88	1.36524	0.0371275
								Cdk16	0.660866	0.0102527
								Xlr3b	0.422431	0.0461038

## Sheet: Table S2
Table S2. List of genes corresponding to Fig. 3E.
Differentiation				Proliferation				Fatty acid synthesis				Neutral lipid metabolism
	Fold change	P-value			Fold change	P-value			Fold change	P-value			Fold change	P-value
Gene symbol	Test/Control	Test/Control		Gene symbol	Test/Control	Test/Control		Gene symbol	Test/Control	Test/Control		Gene symbol	Test/Control	Test/Control
Tfap2b	18.194	0.000267752		Kif1a	7.97236	0.0168537		Ephx2	2.6219	0.0257668		Dgkd	1.46056	0.00238531
Serpine2	0.781797	0.0020484		Cxcr4	0.39042	0.0270724		Abcd2	1.78703	0.00385745		Abhd6	1.62408	0.00460394
Twist2	2.1484	0.0234575		Glul	1.53864	0.0156062		Adipoq	3.88783	0.0230205		Dgat1	3.29589	0.00886185
Hdac4	2.0457	0.0239558		Irf6	2.32821	0.039615		Hacd2	2.34518	0.0105188		Cat	1.99552	0.0221726
Cxcr4	0.39042	0.0270724		Igf1	1.43441	0.028228		Hsd17b12	1.54931	0.0378768		Pck1	5.18761	0.000720157
Rgs2	2.2601	0.049264		Rap1b	0.869065	0.0332722		Cyp2e1	3.91274	0.00516111		Fabp4	2.47622	0.0213158
Ildr2	2.01876	0.0147174		Col4a3bp	1.25055	0.00146874		Lpl	1.87718	0.00367814		Dgkq	0.650779	0.011162
Irf6	2.32821	0.039615		Plcl2	0.716718	0.0189334		Mid1ip1	1.83378	0.00996437		Snca	1.76604	0.0115582
Btbd2	1.7864	0.0347034		Mcm10	3.19783	0.0194704						Thrsp	3.62321	0.020883
Gadd45b	2.13035	0.03279		Notch1	1.86013	0.0341048						Cyp2e1	3.91274	0.00516111
Igf1	1.43441	0.028228		Acvr2a	0.644163	0.0437978						Lpl	1.87718	0.00367814
Rap1b	0.869065	0.0332722		Acvr1c	2.37833	0.0289545
Ppp3r1	0.849422	0.0439119		Lef1	0.107559	0.0359919
Vdac1	0.843444	0.000174594		Epha2	0.258485	0.00175054
Aldoc	5.45344	0.00474873		Rere	1.1744	0.0248086
Nf1	2.7419	0.0320919		Furin	1.24304	0.0186553
Mmd	2.56949	0.0266434		Fgfr2	9.51465	0.0331731
Ppp1r9b	1.87302	0.0166975
Krt19	5.06593	0.000888021
Krt14	4.84729	0.0145556
Sdc1	1.73762	0.049534
Aldh6a1	1.62686	0.0261012
Tshr	5.89477	0.0303731
Asb2	0.728106	0.0407666
Ror2	4.06543	0.0103833
Msx2	5.72414	0.0129061
Sfxn1	3.24215	0.0169015
Trip13	0.257306	0.0025064
Sgcg	0.820766	0.036206
Scel	5.03967	0.0338402
Slc1a3	5.42591	0.00550521
Prlr	6.36303	0.0183373
Nckap1l	0.572606	0.0241312
Mkl2	0.77415	0.0486893
Adipoq	3.88783	0.0230205
Ostn	0.753588	0.0344032
Mrap	4.07338	0.00606231
Tbc1d24	1.41452	0.0233837
Plcl2	0.716718	0.0189334
Zfp36l2	1.57275	0.0201209
Fas	1.68643	0.00216508
Ffar4	9.45821	0.0154162
Scd1	2.68904	0.0163602
Cdnf	0.732038	0.0197629
Pter	0.517088	0.0151629
Notch1	1.86013	0.0341048
Acvr1c	2.37833	0.0289545
Klhl41	0.865337	0.0174816
Cat	1.99552	0.0221726
Fmn1	5.92611	0.00823739
Hey1	1.78886	0.0435928
Fabp4	2.47622	0.0213158
Prkci	1.39176	0.0431437
Bche	2.04865	0.0211746
Chrnb2	5.41769	0.000518837
Lef1	0.107559	0.0359919
Tet2	0.481248	0.0206634
Epha7	0.213481	0.0275334
Tmod1	0.798844	0.0138066
Ptprf	2.87564	0.013892
Mycl	4.08288	0.0247512
Epha2	0.258485	0.00175054
Lrrc38	0.525186	0.0220137
Rere	1.1744	0.0248086
Prkcz	2.50599	0.0477718
Sema3a	0.289361	0.0278268
Slit2	9.8929	0.0360422
Ulk1	0.664939	0.0311972
Myo18b	0.794102	0.0140441
Tmem120b	1.65751	0.0122867
Auts2	0.490263	0.017325
Cldn3	5.87667	0.0286675
Tmem120a	2.60171	0.00507366
Calcr	0.215203	0.00719463
Plxna1	0.692572	0.0403862
Mitf	0.660903	0.0116056
Pparg	3.05728	0.0156693
Ffar2	5.16473	0.0289522
Myod1	0.343858	0.0361372
Mapk3	1.39233	0.0132736
Kat8	0.808069	0.00296075
Fgfr2	9.51465	0.0331731
Cdkn1c	1.29679	0.00443816
Tnfrsf23	0.536025	0.0369206
Defb1	10.9849	0.012398
Adrb3	5.2012	0.028045
Klhl26	0.789279	0.00366923
Cdh1	2.10551	0.0276986
Foxr1	0.494549	0.000198434
Zbtb16	1.7032	0.0317866
Cd109	3.1295	0.0332418
Cacna2d2	2.13058	0.0135808
Sema3f	2.99261	0.0273015
Gata1	0.214575	0.0434172
Atp11c	0.646336	0.0264492
Arhgap4	2.11397	0.0110708
Zfx	0.650576	0.0201198
Ar	0.834465	0.0205224
Arxes2	8.20147	0.0027234
Arxes1	5.77608	0.0243054

## Sheet: Table S3
Table S3. List of genes corresponding to Fig. 3H.
Aging				Death				Differentiation				Migration
	Fold change	P-value			Fold change	P-value			Fold change	P-value			Fold change	P-value
Gene symbol	Test/Control	Test/Control		Gene symbol	Test/Control	Test/Control		Gene symbol	Test/Control	Test/Control		Gene symbol	Test/Control	Test/Control
Canx	0.648751	0.0405399		Stk25	1.97769	0.0233594		Rrs1	0.00606748	0.0491413		Ccdc88a	3.30642	0.0137099
Dnaja3	0.430107	0.0366133		Rnf152	0.163094	0.0113519		Stk25	1.97769	0.0233594		Ptk2b	8.22181	0.0233572
Pdgfrb	9.93991	0.0223826		Sqstm1	1.39274	0.0225471		Atf3	2.52853	0.025636		Lcp1	7.20252	0.0281138
Casp7	0.163709	0.0348954		Xaf1	11.8929	0.000360404		Ap3d1	0.728487	0.00910496		Sla	2.20663	0.00199724
Zfp217	0.12212	0.0370108		Hic1	6.19483	0.0267047		Cep290	0.0248306	0.0180181		Gsk3b	0.571917	0.0364263
Mme	0.109081	0.0083036		Taok1	2.42362	0.00889237		Ddx56	0.174041	0.0338627		Pdgfrb	9.93991	0.0223826
Nox4	17.0872	0.000903322		Psme3	0.213887	0.0371107		Ccdc88a	3.30642	0.0137099		Itga4	4.3888	0.0186297
Polb	0.380909	0.00990258		Nfatc4	9.98833	0.00876477		Sqstm1	1.39274	0.0225471		Tgfbr1	0.0839132	0.00750761
Jund	1.94013	0.0483905		Pim3	0.766428	0.0178947		Kdm6b	0.150137	0.0212611		Dab1	8.42192	0.014749
Sin3a	4.23653	0.0105731		Dnaja3	0.430107	0.0366133		Phb	0.426674	0.0211412		Pdpn	1.71546	0.0294987
				Trp63	4.14588	0.016307		Meox1	5.58407	0.0466597		Il17ra	1.5292	0.0487001
				Gsk3b	0.571917	0.0364263		Mrc2	3.00868	0.0167284		Pvr	0.0804325	0.0447431
				Casp7	0.163709	0.0348954		Hectd1	2.53409	0.0490054		Sema3f	17.0778	0.00194395
				Zc3h8	0.00873668	0.0440506		Mtr	0.197321	0.0414494		Usp9x	2.33865	0.0423602
				Blcap	0.123556	0.0330543		Dbn1	171.057	0.000563387		Usp9y	2.0841	0.00454852
				Dido1	0.0119022	0.0137445		Fancc	5.56622	0.0320822
				Trp53inp1	0.437724	0.0414389		Papd4	6.38067	0.0238258
				Tgfbr1	0.0839132	0.00750761		Dlg5	0.112332	0.00395587
				P2rx7	6.47622	0.0437091		Nfatc4	9.98833	0.00876477
				Hip1	3.50762	0.0483862		Ptk2b	8.22181	0.0233572
				Cycs	0.564653	0.0269373		Klf5	2.21155	0.0220587
				Hk2	0.356297	0.0176267		Scel	0.369958	0.0334705
				Polb	0.380909	0.00990258		Sla	2.20663	0.00199724
				Ppp2cb	0.403772	0.0217381		Cby1	0.0359884	4.95022e-05
				Birc2	0.105768	0.0487522		Hdac7	0.697122	0.0350356
				Bnip2	1.5685	0.0335789		Dnaja3	0.430107	0.0366133
				Uxt	0.0765232	0.0381829		Gsk3b	0.571917	0.0364263
								Arid1b	0.692065	0.0351046
								Zeb1	7.09017	0.00541027
								Hells	18.2761	0.0134744
								Klhl41	0.0930509	0.030453
								Itga4	4.3888	0.0186297
								Mbnl1	1.74294	0.0328682
								Snapin	0.526146	0.01201
								Tgfbr1	0.0839132	0.00750761
								Dab1	8.42192	0.014749
								Txndc12	1.76165	0.0396885
								Srsf4	1.97197	0.00252022
								Capzb	1.30733	0.0333232
								Pdpn	1.71546	0.0294987
								Hip1	3.50762	0.0483862
								Spr	9.65257	0.0145815
								Relb	8.61144	0.00679012
								Nphs1	2.0841	0.00454852
								Prmt1	0.0539425	0.0363852
								Chsy1	9.25373	0.00303632
								Nox4	17.0872	0.000903322
								Myom2	0.0127323	0.00453551
								Jund	1.94013	0.0483905
								Lyl1	2.04359	0.0410821
								Mylk3	156.671	0.00182626
								Plcg2	7.98244	0.0311952
								Sin3a	4.23653	0.0105731
								Bnip2	1.5685	0.0335789
								Sema3f	17.0778	0.00194395
								Usp9x	2.33865	0.0423602
								Slc9a6	0.102125	0.0098462
								Arxes2	17.643	0.00165197
